# Supplementary material for: Human biological variation in sesamoid bone prevalence: the curious case of the fabella
Source: J Anat. 2019 Oct 17;236(2):228–42. doi: 10.1111/joa.13091 (PMC6956444; doi:10.1111/joa.13091)
Supplement: Supplementary file 1 — Appendix S1 Raw data.xlsx: Raw data used for the meta‐analysis. [file JOA-236-228-s001.xlsx]

## Sheet: Sexual dimorphism
Author	Year	Method	Method2	Country	Country2	Sex	Number of knees	Fabellas
Berthaume et al.,	2018	CT scans	X-ray	Korea	Asia	F	110	52
Chung	1934	Anatomical	Anatomical	Korea	Asia	F	82	15
Frey	1913	Anatomical	Anatomical	Switzerland	Europe	F	33	1
Ghimire, Maharjan, Pokharel, & Subedi	2017	X-Ray	X-ray	Nepal	Asia	F	97	14
Gruber	1875	Anatomical	Anatomical	Russian	Europe	F	100	22
Hanamuro	1927	X-Ray	X-ray	China	Asia	F	200	42
Hessen	1946	X-Ray	X-ray	Sweden	Europe	F	474	84
Kaneko	1966	Anatomical	Anatomical	Japan	Asia	F	26	13
Kitahara	1935	X-Ray	X-ray	Taiwan	Asia	F	100	14
Kojima	1958	Anatomical	Anatomical	Japan	Asia	F	52	19
Lencina	2007	X-Ray	X-ray	Argentina	South America	F	21	4
Lungmuss	1954	X-Ray	X-ray	Germany	Europe	F	232	39
Mikami	1932	X-Ray	X-ray	Japan	Asia	F	195	17
Ooi (Oi?)	1930	Anatomical	Anatomical	Japan	Asia	F	53	14
Ortega, Olave	2018	X-Ray	X-ray	Chile	South America	F	312	110
Ost	1877	Anatomical	Anatomical	Switzerland	Europe	F	10	3
Parsons and Keith	1897	Anatomical	Anatomical	United Kingdom	Europe	F	84	21
Pfitzner	1892	Anatomical	Anatomical	Germany	Europe	F	93	5
Rothe	1927	X-Ray	X-ray	Germany	Europe	F	198	27
Sonntag	1930	X-Ray	X-ray	Germany	Europe	F	242	36
Sugiyama	1914	Anatomical	Anatomical	Japan	Asia	F	22	8
Yano	1928	Anatomical	Anatomical	Japan	Asia	F	14	2
Berthaume et al.,	2018	CT scans	X-ray	Korea	Asia	M	102	42
Chung	1934	Anatomical	Anatomical	Korea	Asia	M	266	89
Frey	1913	Anatomical	Anatomical	Switzerland	Europe	M	80	14
Ghimire, Maharjan, Pokharel, & Subedi	2017	X-Ray	X-ray	Nepal	Asia	M	58	5
Gruber	1875	Anatomical	Anatomical	Russian	Europe	M	840	143
Hanamuro	1927	X-Ray	X-ray	China	Asia	M	200	72
Hessen	1946	X-Ray	X-ray	Sweden	Europe	M	468	70
Kaneko	1966	Anatomical	Anatomical	Japan	Asia	M	124	50
Kitahara	1935	X-Ray	X-ray	Taiwan	Asia	M	100	13
Kojima	1958	Anatomical	Anatomical	Japan	Asia	M	100	29
Lencina	2007	X-Ray	X-ray	Argentina	South America	M	196	41
Lungmuss	1954	X-Ray	X-ray	Germany	Europe	M	768	153
Mikami	1932	X-Ray	X-ray	Japan	Asia	M	315	61
Ooi (Oi?)	1930	Anatomical	Anatomical	Japan	Asia	M	27	11
Ortega, Olave	2018	X-Ray	X-ray	Chile	South America	M	88	24
Ost	1877	Anatomical	Anatomical	Switzerland	Europe	M	20	2
Parsons and Keith	1897	Anatomical	Anatomical	United Kingdom	Europe	M	157	49
Pfitzner	1892	Anatomical	Anatomical	Germany	Europe	M	198	25
Rothe	1927	X-Ray	X-ray	Germany	Europe	M	402	59
Sonntag	1930	X-Ray	X-ray	Germany	Europe	M	448	83
Sugiyama	1914	Anatomical	Anatomical	Japan	Asia	M	53	28
Yano	1928	Anatomical	Anatomical	Japan	Asia	M	151	42

## Sheet: Ontogeny
Author	Year	Metod	Method2	Country	Country2	Comp	Sex	Age range	Sample	Fabellas	Prevalence	Note
Berthaume et al.,	2018	CT scans	X-Ray	Korea	Asia	bony	Males	0-10	NA	NA	NA
Berthaume et al.,	2018	CT scans	X-Ray	Korea	Asia	bony	Females	0-10	NA	NA	NA
Berthaume et al.,	2018	CT scans	X-Ray	Korea	Asia	bony	Mixed	0-10	NA	NA	NA
Berthaume et al.,	2018	CT scans	X-Ray	Korea	Asia	bony	Males	11-20	NA	NA	NA
Berthaume et al.,	2018	CT scans	X-Ray	Korea	Asia	bony	Females	11-20	NA	NA	NA
Berthaume et al.,	2018	CT scans	X-Ray	Korea	Asia	bony	Mixed	11-20	NA	NA	NA
Berthaume et al.,	2018	CT scans	X-Ray	Korea	Asia	bony	Males	21-30	8	5	0.625
Berthaume et al.,	2018	CT scans	X-Ray	Korea	Asia	bony	Females	21-30	4	0	0
Berthaume et al.,	2018	CT scans	X-Ray	Korea	Asia	bony	Mixed	21-30	12	5	0.416667
Berthaume et al.,	2018	CT scans	X-Ray	Korea	Asia	bony	Males	31-40	4	2	0.5
Berthaume et al.,	2018	CT scans	X-Ray	Korea	Asia	bony	Females	31-40	4	2	0.5
Berthaume et al.,	2018	CT scans	X-Ray	Korea	Asia	bony	Mixed	31-40	8	4	0.5
Berthaume et al.,	2018	CT scans	X-Ray	Korea	Asia	bony	Males	41-50	22	8	0.363636
Berthaume et al.,	2018	CT scans	X-Ray	Korea	Asia	bony	Females	41-50	18	8	0.444444
Berthaume et al.,	2018	CT scans	X-Ray	Korea	Asia	bony	Mixed	41-50	40	16	0.4
Berthaume et al.,	2018	CT scans	X-Ray	Korea	Asia	bony	Males	51-60	68	27	0.397059
Berthaume et al.,	2018	CT scans	X-Ray	Korea	Asia	bony	Females	51-60	84	42	0.5
Berthaume et al.,	2018	CT scans	X-Ray	Korea	Asia	bony	Mixed	51-60	152	69	0.453947
Berthaume et al.,	2018	CT scans	X-Ray	Korea	Asia	bony	Males	61-70	NA	NA	NA
Berthaume et al.,	2018	CT scans	X-Ray	Korea	Asia	bony	Females	61-70	NA	NA	NA
Berthaume et al.,	2018	CT scans	X-Ray	Korea	Asia	bony	Mixed	61-70	NA	NA	NA
Berthaume et al.,	2018	CT scans	X-Ray	Korea	Asia	bony	Males	71-80	NA	NA	NA
Berthaume et al.,	2018	CT scans	X-Ray	Korea	Asia	bony	Females	71-80	NA	NA	NA
Berthaume et al.,	2018	CT scans	X-Ray	Korea	Asia	bony	Mixed	71-80	NA	NA	NA
Berthaume et al.,	2018	CT scans	X-Ray	Korea	Asia	bony	Males	81+	NA	NA	NA
Berthaume et al.,	2018	CT scans	X-Ray	Korea	Asia	bony	Females	81+	NA	NA	NA
Berthaume et al.,	2018	CT scans	X-Ray	Korea	Asia	bony	Mixed	81+	NA	NA	NA
Chung	1934	Anatomical	Anatomical	Korea	Asia	bony	Males	0-10	18	0	0
Chung	1934	Anatomical	Anatomical	Korea	Asia	bony	Females	0-10	32	0	0
Chung	1934	Anatomical	Anatomical	Korea	Asia	bony	Mixed	0-10	50	0	0
Chung	1934	Anatomical	Anatomical	Korea	Asia	bony	Males	11-20	12	1	0.0833333
Chung	1934	Anatomical	Anatomical	Korea	Asia	bony	Females	11-20	6	0	0
Chung	1934	Anatomical	Anatomical	Korea	Asia	bony	Mixed	11-20	18	1	0.0555556
Chung	1934	Anatomical	Anatomical	Korea	Asia	bony	Males	21-30	46	13	0.282609
Chung	1934	Anatomical	Anatomical	Korea	Asia	bony	Females	21-30	12	2	0.166667
Chung	1934	Anatomical	Anatomical	Korea	Asia	bony	Mixed	21-30	58	15	0.258621
Chung	1934	Anatomical	Anatomical	Korea	Asia	bony	Males	31-40	67	21	0.313433
Chung	1934	Anatomical	Anatomical	Korea	Asia	bony	Females	31-40	8	2	0.25
Chung	1934	Anatomical	Anatomical	Korea	Asia	bony	Mixed	31-40	75	23	0.306667
Chung	1934	Anatomical	Anatomical	Korea	Asia	bony	Males	41-50	59	15	0.254237
Chung	1934	Anatomical	Anatomical	Korea	Asia	bony	Females	41-50	6	1	0.166667
Chung	1934	Anatomical	Anatomical	Korea	Asia	bony	Mixed	41-50	65	16	0.246154
Chung	1934	Anatomical	Anatomical	Korea	Asia	bony	Males	51-60	36	24	0.666667
Chung	1934	Anatomical	Anatomical	Korea	Asia	bony	Females	51-60	6	2	0.333333
Chung	1934	Anatomical	Anatomical	Korea	Asia	bony	Mixed	51-60	42	26	0.619048
Chung	1934	Anatomical	Anatomical	Korea	Asia	bony	Males	61-70	20	13	0.65
Chung	1934	Anatomical	Anatomical	Korea	Asia	bony	Females	61-70	2	2	1
Chung	1934	Anatomical	Anatomical	Korea	Asia	bony	Mixed	61-70	22	15	0.681818
Chung	1934	Anatomical	Anatomical	Korea	Asia	bony	Males	71-80	8	2	0.25
Chung	1934	Anatomical	Anatomical	Korea	Asia	bony	Females	71-80	6	4	0.666667
Chung	1934	Anatomical	Anatomical	Korea	Asia	bony	Mixed	71-80	14	6	0.428571
Chung	1934	Anatomical	Anatomical	Korea	Asia	bony	Males	81+	NA	NA	NA
Chung	1934	Anatomical	Anatomical	Korea	Asia	bony	Females	81+	4	2	0.5
Chung	1934	Anatomical	Anatomical	Korea	Asia	bony	Mixed	81+	4	2	0.5
Gruber	1875	Anatomical	Anatomical	Russian	Europe	unknown	Mixed	0-10	NA	NA	NA	10-30, 230 and 33; last category 60+
Gruber	1875	Anatomical	Anatomical	Russian	Europe	unknown	Mixed	11-20	NA	NA	NA
Gruber	1875	Anatomical	Anatomical	Russian	Europe	unknown	Mixed	21-30	NA	NA	NA
Gruber	1875	Anatomical	Anatomical	Russian	Europe	unknown	Mixed	31-40	93	16	0.172043
Gruber	1875	Anatomical	Anatomical	Russian	Europe	unknown	Mixed	41-50	68	18	0.264706
Gruber	1875	Anatomical	Anatomical	Russian	Europe	unknown	Mixed	51-60	45	16	0.355556
Gruber	1875	Anatomical	Anatomical	Russian	Europe	unknown	Mixed	61-70	28	12	0.428571
Gruber	1875	Anatomical	Anatomical	Russian	Europe	unknown	Mixed	71-80	NA	NA	NA
Gruber	1875	Anatomical	Anatomical	Russian	Europe	unknown	Mixed	81+	NA	NA	NA	10-30, 230 and 33; last category 60+
Hessen	1946	X-Ray	X-Ray	Sweden	Europe	bony	Mixed	0-10	58	0	0
Hessen	1946	X-Ray	X-Ray	Sweden	Europe	bony	Mixed	11-20	102	8	0.0784314
Hessen	1946	X-Ray	X-Ray	Sweden	Europe	bony	Mixed	21-30	174	13	0.0747126
Hessen	1946	X-Ray	X-Ray	Sweden	Europe	bony	Mixed	31-40	126	28	0.222222
Hessen	1946	X-Ray	X-Ray	Sweden	Europe	bony	Mixed	41-50	150	40	0.266667
Hessen	1946	X-Ray	X-Ray	Sweden	Europe	bony	Mixed	51-60	156	30	0.192308
Hessen	1946	X-Ray	X-Ray	Sweden	Europe	bony	Mixed	61-70	118	27	0.228814
Hessen	1946	X-Ray	X-Ray	Sweden	Europe	bony	Mixed	71-80	58	8	0.137931
Hessen	1946	X-Ray	X-Ray	Sweden	Europe	bony	Mixed	81+	NA	NA	NA	last category 71+
Kitahara	1935	X-Ray	X-Ray	Taiwan	Asia	unknown	Males	0-10	NA	NA	NA
Kitahara	1935	X-Ray	X-Ray	Taiwan	Asia	unknown	Females	0-10	NA	NA	NA
Kitahara	1935	X-Ray	X-Ray	Taiwan	Asia	unknown	Mixed	0-10	NA	NA	NA
Kitahara	1935	X-Ray	X-Ray	Taiwan	Asia	unknown	Males	11-20	6	1	0.166667
Kitahara	1935	X-Ray	X-Ray	Taiwan	Asia	unknown	Females	11-20	14	1	0.0714286
Kitahara	1935	X-Ray	X-Ray	Taiwan	Asia	unknown	Mixed	11-20	NA	NA	NA
Kitahara	1935	X-Ray	X-Ray	Taiwan	Asia	unknown	Males	21-30	22	3	0.136364
Kitahara	1935	X-Ray	X-Ray	Taiwan	Asia	unknown	Females	21-30	19	3	0.157895
Kitahara	1935	X-Ray	X-Ray	Taiwan	Asia	unknown	Mixed	21-30	41	6	0.146341
Kitahara	1935	X-Ray	X-Ray	Taiwan	Asia	unknown	Males	31-40	13	2	0.153846
Kitahara	1935	X-Ray	X-Ray	Taiwan	Asia	unknown	Females	31-40	9	2	0.222222
Kitahara	1935	X-Ray	X-Ray	Taiwan	Asia	unknown	Mixed	31-40	22	4	0.181818
Kitahara	1935	X-Ray	X-Ray	Taiwan	Asia	unknown	Males	41-50	7	2	0.285714
Kitahara	1935	X-Ray	X-Ray	Taiwan	Asia	unknown	Females	41-50	4	2	0.5
Kitahara	1935	X-Ray	X-Ray	Taiwan	Asia	unknown	Mixed	41-50	11	4	0.363636
Kitahara	1935	X-Ray	X-Ray	Taiwan	Asia	unknown	Males	51-60	2	1	0.5
Kitahara	1935	X-Ray	X-Ray	Taiwan	Asia	unknown	Females	51-60	1	0	0
Kitahara	1935	X-Ray	X-Ray	Taiwan	Asia	unknown	Mixed	51-60	3	1	0.333333
Kitahara	1935	X-Ray	X-Ray	Taiwan	Asia	unknown	Males	61-70	NA	NA	NA
Kitahara	1935	X-Ray	X-Ray	Taiwan	Asia	unknown	Females	61-70	NA	NA	NA
Kitahara	1935	X-Ray	X-Ray	Taiwan	Asia	unknown	Mixed	61-70	NA	NA	NA
Kitahara	1935	X-Ray	X-Ray	Taiwan	Asia	unknown	Males	71-80	NA	NA	NA
Kitahara	1935	X-Ray	X-Ray	Taiwan	Asia	unknown	Females	71-80	NA	NA	NA
Kitahara	1935	X-Ray	X-Ray	Taiwan	Asia	unknown	Mixed	71-80	NA	NA	NA
Kitahara	1935	X-Ray	X-Ray	Taiwan	Asia	unknown	Males	81+	NA	NA	NA
Kitahara	1935	X-Ray	X-Ray	Taiwan	Asia	unknown	Females	81+	NA	NA	NA
Kitahara	1935	X-Ray	X-Ray	Taiwan	Asia	unknown	Mixed	81+	NA	NA	NA
Lungmuss	1954	X-Ray	X-Ray	Germany	Europe	unknown	Males	0-10	NA	NA	NA
Lungmuss	1954	X-Ray	X-Ray	Germany	Europe	unknown	Females	0-10	NA	NA	NA
Lungmuss	1954	X-Ray	X-Ray	Germany	Europe	unknown	Mixed	0-10	NA	NA	NA
Lungmuss	1954	X-Ray	X-Ray	Germany	Europe	unknown	Males	11-20	66	2	0.030303
Lungmuss	1954	X-Ray	X-Ray	Germany	Europe	unknown	Females	11-20	65	5	0.0769231
Lungmuss	1954	X-Ray	X-Ray	Germany	Europe	unknown	Mixed	11-20	NA	NA	NA
Lungmuss	1954	X-Ray	X-Ray	Germany	Europe	unknown	Males	21-30	96	21	0.21875
Lungmuss	1954	X-Ray	X-Ray	Germany	Europe	unknown	Females	21-30	46	11	0.23913
Lungmuss	1954	X-Ray	X-Ray	Germany	Europe	unknown	Mixed	21-30	142	32	0.225352
Lungmuss	1954	X-Ray	X-Ray	Germany	Europe	unknown	Males	31-40	211	30	0.14218
Lungmuss	1954	X-Ray	X-Ray	Germany	Europe	unknown	Females	31-40	51	11	0.215686
Lungmuss	1954	X-Ray	X-Ray	Germany	Europe	unknown	Mixed	31-40	262	41	0.156489
Lungmuss	1954	X-Ray	X-Ray	Germany	Europe	unknown	Males	41-50	215	52	0.24186
Lungmuss	1954	X-Ray	X-Ray	Germany	Europe	unknown	Females	41-50	25	0	0
Lungmuss	1954	X-Ray	X-Ray	Germany	Europe	unknown	Mixed	41-50	240	52	0.216667
Lungmuss	1954	X-Ray	X-Ray	Germany	Europe	unknown	Males	51-60	112	26	0.232143
Lungmuss	1954	X-Ray	X-Ray	Germany	Europe	unknown	Females	51-60	35	11	0.314286
Lungmuss	1954	X-Ray	X-Ray	Germany	Europe	unknown	Mixed	51-60	147	37	0.251701
Lungmuss	1954	X-Ray	X-Ray	Germany	Europe	unknown	Males	61-70	59	24	0.40678
Lungmuss	1954	X-Ray	X-Ray	Germany	Europe	unknown	Females	61-70	20	6	0.3
Lungmuss	1954	X-Ray	X-Ray	Germany	Europe	unknown	Mixed	61-70	79	30	0.379747
Lungmuss	1954	X-Ray	X-Ray	Germany	Europe	unknown	Males	71-80	11	5	0.454545
Lungmuss	1954	X-Ray	X-Ray	Germany	Europe	unknown	Females	71-80	4	0	0
Lungmuss	1954	X-Ray	X-Ray	Germany	Europe	unknown	Mixed	71-80	15	5	0.333333
Lungmuss	1954	X-Ray	X-Ray	Germany	Europe	unknown	Males	81+	NA	NA	NA
Lungmuss	1954	X-Ray	X-Ray	Germany	Europe	unknown	Females	81+	NA	NA	NA
Lungmuss	1954	X-Ray	X-Ray	Germany	Europe	unknown	Mixed	81+	NA	NA	NA
Sonntag	1930	X-Ray	X-Ray	Germany	Europe	unknown	Mixed	0-10	16	0	0
Sonntag	1930	X-Ray	X-Ray	Germany	Europe	unknown	Mixed	11-20	98	6	0.0612245
Sonntag	1930	X-Ray	X-Ray	Germany	Europe	unknown	Mixed	21-30	185	29	0.156757
Sonntag	1930	X-Ray	X-Ray	Germany	Europe	unknown	Mixed	31-40	128	24	0.1875
Sonntag	1930	X-Ray	X-Ray	Germany	Europe	unknown	Mixed	41-50	128	26	0.203125
Sonntag	1930	X-Ray	X-Ray	Germany	Europe	unknown	Mixed	51-60	94	24	0.255319
Sonntag	1930	X-Ray	X-Ray	Germany	Europe	unknown	Mixed	61-70	33	8	0.242424
Sonntag	1930	X-Ray	X-Ray	Germany	Europe	unknown	Mixed	71-80	6	1	0.166667
Sonntag	1930	X-Ray	X-Ray	Germany	Europe	unknown	Mixed	81+	2	1	0.5
Sutro	1935	X-Ray	X-Ray	USA	North America	unknown	Mixed	0-10	71	0	0
Sutro	1935	X-Ray	X-Ray	USA	North America	unknown	Mixed	11-20	92	2	0.0217391
Sutro	1935	X-Ray	X-Ray	USA	North America	unknown	Mixed	21-30	102	13	0.127451
Sutro	1935	X-Ray	X-Ray	USA	North America	unknown	Mixed	31-40	123	15	0.121951
Sutro	1935	X-Ray	X-Ray	USA	North America	unknown	Mixed	41-50	147	19	0.129252
Sutro	1935	X-Ray	X-Ray	USA	North America	unknown	Mixed	51-60	117	22	0.188034
Sutro	1935	X-Ray	X-Ray	USA	North America	unknown	Mixed	61-70	39	9	0.230769
Sutro	1935	X-Ray	X-Ray	USA	North America	unknown	Mixed	71-80	8	1	0.125
Sutro	1935	X-Ray	X-Ray	USA	North America	unknown	Mixed	81+	1	0	0
Yano	1928	Anatomical	Anatomical	Japan	Asia	unknown	Males	0-10	NA	NA	NA
Yano	1928	Anatomical	Anatomical	Japan	Asia	unknown	Females	0-10	NA	NA	NA
Yano	1928	Anatomical	Anatomical	Japan	Asia	unknown	Mixed	0-10	NA	NA	NA
Yano	1928	Anatomical	Anatomical	Japan	Asia	unknown	Males	11-20	NA	NA	NA
Yano	1928	Anatomical	Anatomical	Japan	Asia	unknown	Females	11-20	NA	NA	NA
Yano	1928	Anatomical	Anatomical	Japan	Asia	unknown	Mixed	11-20	NA	NA	NA
Yano	1928	Anatomical	Anatomical	Japan	Asia	unknown	Males	21-30	37	6	0.162162
Yano	1928	Anatomical	Anatomical	Japan	Asia	unknown	Females	21-30	2	0	0
Yano	1928	Anatomical	Anatomical	Japan	Asia	unknown	Mixed	21-30	39	6	0.153846
Yano	1928	Anatomical	Anatomical	Japan	Asia	unknown	Males	31-40	39	9	0.230769
Yano	1928	Anatomical	Anatomical	Japan	Asia	unknown	Females	31-40	8	0	0
Yano	1928	Anatomical	Anatomical	Japan	Asia	unknown	Mixed	31-40	47	9	0.191489
Yano	1928	Anatomical	Anatomical	Japan	Asia	unknown	Males	41-50	32	13	0.40625
Yano	1928	Anatomical	Anatomical	Japan	Asia	unknown	Females	41-50	2	1	0.5
Yano	1928	Anatomical	Anatomical	Japan	Asia	unknown	Mixed	41-50	34	14	0.411765
Yano	1928	Anatomical	Anatomical	Japan	Asia	unknown	Males	51-60	28	7	0.25
Yano	1928	Anatomical	Anatomical	Japan	Asia	unknown	Females	51-60	NA	NA	NA
Yano	1928	Anatomical	Anatomical	Japan	Asia	unknown	Mixed	51-60	28	7	0.25
Yano	1928	Anatomical	Anatomical	Japan	Asia	unknown	Males	61-70	13	9	0.692308
Yano	1928	Anatomical	Anatomical	Japan	Asia	unknown	Females	61-70	NA	NA	NA
Yano	1928	Anatomical	Anatomical	Japan	Asia	unknown	Mixed	61-70	NA	NA	NA
Yano	1928	Anatomical	Anatomical	Japan	Asia	unknown	Males	71-80	2	0	0
Yano	1928	Anatomical	Anatomical	Japan	Asia	unknown	Females	71-80	2	0	0
Yano	1928	Anatomical	Anatomical	Japan	Asia	unknown	Mixed	71-80	NA	NA	NA
Yano	1928	Anatomical	Anatomical	Japan	Asia	unknown	Males	81+	NA	NA	NA
Yano	1928	Anatomical	Anatomical	Japan	Asia	unknown	Females	81+	NA	NA	NA
Yano	1928	Anatomical	Anatomical	Japan	Asia	unknown	Mixed	81+	NA	NA	NA
Ghimire, Maharjan, Pokharel, & Subedi	2017	X-Ray	X-Ray	Nepal	Asia	bony	Mixed	15	15	0	0	data emailed to me from author
Ghimire, Maharjan, Pokharel, & Subedi	2017	X-Ray	X-Ray	Nepal	Asia	bony	Mixed	25	22	1	0.0454545	data emailed to me from author
Ghimire, Maharjan, Pokharel, & Subedi	2017	X-Ray	X-Ray	Nepal	Asia	bony	Mixed	35	17	4	0.235294	data emailed to me from author
Ghimire, Maharjan, Pokharel, & Subedi	2017	X-Ray	X-Ray	Nepal	Asia	bony	Mixed	45	40	5	0.125	data emailed to me from author
Ghimire, Maharjan, Pokharel, & Subedi	2017	X-Ray	X-Ray	Nepal	Asia	bony	Mixed	55	28	5	0.178571	data emailed to me from author
Ghimire, Maharjan, Pokharel, & Subedi	2017	X-Ray	X-Ray	Nepal	Asia	bony	Mixed	65	22	3	0.136364	data emailed to me from author
Ghimire, Maharjan, Pokharel, & Subedi	2017	X-Ray	X-Ray	Nepal	Asia	bony	Mixed	75	11	1	0.0909091	data emailed to me from author

## Sheet: Bilateral
Author	Year	Method	Method2	Country	Country2	bi_uni	Number bilateral	Number unilateral
Berthaume et al.,	2018	CT scans	X-ray	Korea	Asia	1	38	18
Chung	1934	Anatomical	Anatomical	Korea	Asia	1	61	2
Egerci, Kose, Turan, Kilicaslan, Sekerci, Keles-Celik	2017	X-Ray	X-ray	Turkey	Middle East	1	76	38
Falk	1963	X-Ray	X-ray	USA	North America	1	39	11
Frey	1913	Anatomical	Anatomical	Switzerland	Europe	1	5	4
Gruber	1875	Anatomical	Anatomical	Russian	Europe	1	69	27
Hanamuro	1927	X-Ray	X-ray	China	Asia	1	47	20
Hauser, Hoechel, Toranelli, Klaws, and Müller-Gerbl	2015	Anatomical	Anatomical	Central Europe	Europe	1	45	15
Johnson & Brogdon	1982	X-Ray	X-ray	USA	North America	1	24	5
Kaneko	1966	Anatomical	Anatomical	Japan	Asia	1	25	5
Kitahara	1935	X-Ray	X-ray	Taiwan	Asia	1	10	7
Kojima	1958	Anatomical	Anatomical	Japan	Asia	1	18	12
Lencina	2007	Anatomical	Anatomical	Argentina	South America	1	1	1
Ooi (Oi?)	1930	Anatomical	Anatomical	Japan	Asia	1	3	6
Ortega, Olave	2018	X-Ray	X-ray	Chile	South America	1	50	25
Pancoast	1909	X-Ray	X-ray	USA	North America	1	14	6
Pfitzner	1892	Anatomical	Anatomical	Germany	Europe	1	11	5
Phukubye, Oyedele	2011	Anatomical	Anatomical	South Africa	Africa	1	6	6
Rothe	1927	X-Ray	X-ray	Germany	Europe	1	0	2
Siina	1931	X-Ray	X-ray	Germany	Europe	1	1	2
Silva, Chagas, Torres, Servidio, Vilela, & Chagas	2010	Anatomical	Anatomical	Brazil	South America	1	0	2
Sugiyama	1914	Anatomical	Anatomical	Japan	Asia	1	16	2
Sutro, Pomeran, Simon	1935	X-Ray	X-ray	USA	North America	1	15	2
Tabira, Saga, Takahashi, Watanabe, Nakamura, Yamaki	2012	Anatomical	Anatomical	Japan	Asia	1	34	2
Tatagari, Brehman, & Adams	2018	Anatomical	Anatomical	USA	North America	1	22	8
Yano	1928	Anatomical	Anatomical	Japan	Asia	1	27	10

## Sheet: Side preference
Author	Year	Method	Method2	Country	Country2	Number of knees	Fabellas in right knee	Fabellas in left knee
Berthaume et al.,	2018	CT scans	X-ray	Korea	Asia	18	8	10
Chung	1934	Anatomical	Anatomical	Korea	Asia	2	1	1
Egerci, Kose, Turan, Kilicaslan, Sekerci, Keles-Celik	2017	X-Ray	X-ray	Turkey	Middle East	38	18	20
Falk	1963	X-Ray	X-ray	USA	North America	11	8	3
Frey	1913	Anatomical	Anatomical	Switzerland	Europe	4	3	1
Gruber	1875	Anatomical	Anatomical	Russian	Europe	27	18	9
Hanamuro	1927	X-Ray	X-ray	China	Asia	20	14	6
Kaneko	1966	Anatomical	Anatomical	Japan	Asia	5	2	3
Kitahara	1935	X-Ray	X-ray	Taiwan	Asia	7	3	4
Kojima	1958	Anatomical	Anatomical	Japan	Asia	12	3	9
Lencina	2007	Anatomical	Anatomical	Argentina	South America	0	0	0
Ooi (Oi?)	1930	Anatomical	Anatomical	Japan	Asia	6	1	5
Ortega, Olave	2018	X-Ray	X-ray	Chile	South America	25	12	13
Pfitzner	1892	Anatomical	Anatomical	Germany	Europe	5	2	3
Phukubye, Oyedele	2011	Anatomical	Anatomical	South Africa	Africa	6	3	3
Siina	1931	X-Ray	X-ray	Germany	Europe	2	1	1
Silva, Chagas, Torres, Servidio, Vilela, & Chagas	2010	Anatomical	Anatomical	Brazil	South America	2	1	1
Sugiyama	1914	Anatomical	Anatomical	Japan	Asia	2	1	1
Sutro, Pomeran, Simon	1935	X-Ray	X-ray	USA	North America	2	1	1
Yano	1928	Anatomical	Anatomical	Japan	Asia	10	2	8

## Sheet: Global
Author	Year	Method	Method2	Country1	Country2	Number_of_knees	Number_of_fabellas
Berthaume et al.,	2018	CT scans	X-Ray	Korea	Asia	212	94
Bircher and Oberholzer	1934	X-Ray	X-Ray	Switzerland	Europe	700	46
Chihlas Ladocsi Sholley Loughran Krieg	1993	Anatomical	Anatomical	USA	North America	66	18
Chung	1934	Anatomical	Anatomical	Korea	Asia	348	104
Corvalan, Tang, Robinson	2018	Anatomical	Anatomical	Australia	Oceanica	111	63
Damon	2012	X-Ray	X-Ray	South Africa	Africa	146	22
De Maeseneer, Shahabpour, Vanderdood, De Ridder, Van Roy, Osteaux	2001	MRI	MRI	Belgium	Europe	122	32
Dodevski et al.,	2012	X-Ray	X-Ray	Macedonia	Europe	60	8
Egerci, Kose, Turan, Kilicaslan, Sekerci, Keles-Celik	2017	X-Ray	X-Ray	Turkey	Middle East	1000	190
Falk	1963	X-Ray	X-Ray	USA	North America	1023	132
Fischer	1912	X-Ray	X-Ray	Germany	Europe	410	72
Frey	1913	Anatomical	Anatomical	Switzerland	Europe	113	15
Ghimire, Maharjan, Pokharel, & Subedi	2017	X-Ray	X-Ray	Nepal	Asia	155	19
Greifenstein	1930	X-Ray	X-Ray	Germany	Europe	100	16
Gruber	1875	Anatomical	Anatomical	Russian	Europe	2340	400
Hagihara, Nakaie, Kishikawa, Tsutsumi	1993	X-Ray	X-Ray	Japan	Asia	302	164
Hanamuro	1927	X-Ray	X-Ray	China	Asia	400	114
Hauser, Hoechel, Toranelli, Klaws, and Müller-Gerbl	2015	Anatomical	Anatomical	Central Europe	Europe	400	105
Haussecker	1930	X-Ray	X-Ray	Germany	Europe	280	32
Hedderwick, Stringer, Redmond, Meikle, & Woodley	2017	MRI	MRI	New Zealand	Oceanica	25	14
Hedderwick, Stringer, Redmond, Meikle, & Woodley	2017	Anatomical	Anatomical	New Zealand	Oceanica	28	8
Hessen	1946	X-Ray	X-Ray	Sweden	Europe	942	154
Heydemann	1929	X-Ray	X-Ray	Germany	Europe	427	58
Jin, Shibata, Abe, Jin, Li, Murakami	2017	Anatomical	Anatomical	Japan	Asia	12	9
Johnson & Brogdon	1982	X-Ray	X-Ray	USA	North America	1304	128
Kaneko	1966	Anatomical	Anatomical	Japan	Asia	150	63
Kato, Oshida, Ryu, Horaguchi, Seki, Tokuhashi	2012	Anatomical	Anatomical	Japan	Asia	150	122
Kawashima, Takeishi, Yoshitomi, Ito, & Sasaki	2007	Anatomical	Anatomical	Japan	Asia	75	43
Kitahara	1935	X-Ray	X-Ray	Taiwan	Asia	200	27
Kobayashi	1934	X-Ray	X-Ray	Japan	Asia	584	134
Kojima	1958	Anatomical	Anatomical	Japan	Asia	152	48
Lencina	2007	X-Ray	X-ray	Argentina	South America	217	45
Lencina	2007	Anatomical	Anatomical	Argentina	South America	22	3
Lungmuss	1954	X-Ray	X-Ray	Germany	Europe	1000	192
Miaskieqicz & Partyka	1984	X-Ray	X-Ray	Poland	Europe	52	8
Miaskieqicz & Partyka	1984	X-Ray	X-Ray	Vietnam	Asia	34	8
Miaskieqicz & Partyka	1984	X-Ray	X-Ray	West Africa	Africa	102	10
Mikami	1932	NA	X-Ray	Japan	Asia	510	78
Minowa, Murakami, Kura, Suzuki, Han, Yamashita	2004	Anatomical	Anatomical	Japan	Asia	212	182
Mohite, Mohite, & More	2016	Anatomical	Anatomical	India	Asia	40	5
Ooi (Oi?)	1930	NA	Anatomical	Japan	Asia	80	25
Ortega, Olave	2018	X-Ray	X-Ray	Chile	South America	400	125
Ost	1877	Anatomical	Anatomical	Switzerland	Europe	30	5
Parsons and Keith	1897	NA	Anatomical	United Kingdom	Europe	287	81
Pfitzner	1892	Anatomical	Anatomical	Germany	Europe	291	30
Phukubye, Oyedele	2011	Anatomical	Anatomical	South Africa	Africa	102	18
Pichler	1918	NA	X-Ray	Austria	Europe	100	8
Pick	1927	X-Ray	X-Ray	Germany	Europe	300	22
Piyawinijwong, Sirisathira, Sricharoenvej	2012	Anatomical	Anatomical	Thailand	Asia	372	144
Raheem, Philpott, Ryan, O'Brien	2007	Anatomical	Anatomical	Ireland	Europe	22	2
Rothe	1927	X-Ray	X-Ray	Germany	Europe	600	86
Schonbauer	1956	X-Ray	X-Ray	Austria	Europe	1000	122
Sommer	1930	X-Ray	X-Ray	Germany	Europe	200	25
Sonntag	1927	X-Ray	X-Ray	Germany	Europe	1000	145
Sonntag	1930	X-Ray	X-Ray	Germany	Europe	690	119
Sudasna & Harnsiriwattanagit	1990	Anatomical	Anatomical	Thailand	Asia	50	34
Sugiyama	1914	NA	Anatomical	Japan	Asia	75	36
Sutro, Pomeran, Simon	1935	X-Ray	X-Ray	USA	North America	806	97
Tabira, Saga, Takahashi, Watanabe, Nakamura, Yamaki	2012	Anatomical	Anatomical	Japan	Asia	102	46
Tatagari, Brehman, & Adams	2018	Anatomical	Anatomical	USA	North America	182	52
Terry & LaPrade	1996	X-Ray	X-Ray	USA	North America	25	5
Upasna, Nar, Kumar, Mishra	2016	Anatomical	Anatomical	India	Asia	60	8
Yano	1928	Anatomical	Anatomical	Japan	Asia	165	44
Yu, Salonen, Hodler, & Haghighi	1996	MRI	MRI	USA	North America	100	19
Zeng, Dong, Dang, Wu, Wang, Wang, Huang, Guo	2012	Anatomical	Anatomical	China	Asia	61	53
