# Supplementary material for: Human biological variation in sesamoid bone prevalence: the curious case of the fabella
Source: J Anat. 2019 Oct 17;236(2):228–42. doi: 10.1111/joa.13091 (PMC6956444; doi:10.1111/joa.13091)
Supplement: Supplementary file 2 — Appendix S2 Median prev rates and CIs.xlsx: Median prevalence rates and confidence intervals, calculated from the posterior distributions of the models with the lowest WAIC. [file JOA-236-228-s002.xlsx]

## Sheet: Sexual Dimorphism
Year	Method	Sex	Median	lwr 99	upr 99	lwr 95	upr 95	lwr 75	upr 75	lwr 50	upr 50
1875	dissection	male	0.2044	0.1166	0.441	0.141	0.3306	0.1724	0.2461	0.1861	0.2263	1.87	2.6
1875	dissection	female	0.1857	0.1014	0.4051	0.125	0.3165	0.1532	0.2267	0.1675	0.2063		1.32
1875	x-ray	male	0.1322	0.0723	0.332	0.0903	0.2372	0.1102	0.1655	0.1188	0.1495	1.32
1875	x-ray	female	0.119	0.0633	0.3003	0.081	0.2204	0.0983	0.1519	0.1059	0.136
1947	dissection	male	0.3022	0.1615	0.5688	0.217	0.4473	0.2611	0.3536	0.2812	0.3293	2.35
1947	dissection	female	0.2787	0.1446	0.5339	0.1925	0.4254	0.2366	0.3283	0.256	0.3043
1947	x-ray	male	0.2052	0.1065	0.445	0.1465	0.3253	0.175	0.245	0.1897	0.2265	1.84
1947	x-ray	female	0.1868	0.0947	0.409	0.1286	0.3119	0.1589	0.2261	0.1701	0.2058
2018	dissection	male	0.4227	0.2137	0.687	0.3062	0.5732	0.3641	0.4872	0.3902	0.459	2.6
2018	dissection	female	0.3967	0.1926	0.658	0.2786	0.5559	0.3367	0.4573	0.3611	0.4295
2018	x-ray	male	0.3044	0.144	0.5856	0.216	0.445	0.2605	0.3578	0.2804	0.3312	2.47
2018	x-ray	female	0.2797	0.1287	0.551	0.193	0.4304	0.2373	0.3316	0.2548	0.305

## Sheet: Ontogeny
Method	Year	Age	Median	lwr 99	upr 99	lwr 95	upr 95	lwr 75	upr 75	lwr 50	upr 50
Dissections	1875	0-10	0.0084	0.0001	0.0792	0.0005	0.0445	0.002	0.0229	0.0039	0.0156
Dissections	1875	11-20	0.0696	0.0072	0.3141	0.0228	0.1835	0.0414	0.1113	0.0527	0.0908
Dissections	1875	21-30	0.1772	0.0245	0.5452	0.0692	0.3769	0.1201	0.2522	0.1443	0.2149
Dissections	1875	31-40	0.2094	0.0297	0.5919	0.0838	0.4196	0.1451	0.2912	0.1736	0.2511
Dissections	1875	41-50	0.2587	0.0377	0.6589	0.1056	0.4896	0.182	0.3506	0.2162	0.3063
Dissections	1875	51-60	0.3214	0.0486	0.7277	0.1376	0.5621	0.2324	0.4231	0.2709	0.3743
Dissections	1875	61-70	0.3472	0.0547	0.7521	0.1515	0.5975	0.2514	0.4564	0.2951	0.4046
Dissections	1875	71-80	0.2159	0.0293	0.6061	0.0808	0.4503	0.1403	0.3161	0.1704	0.2686
Dissections	1875	80+	0.3281	0.0313	0.8562	0.072	0.7321	0.1486	0.5699	0.2144	0.4629
X-rays	2018	0-10	0.0065	0.0001	0.0603	0.0004	0.0347	0.0016	0.0178	0.003	0.0121
X-rays	2018	11-20	0.0545	0.0056	0.2668	0.0178	0.1462	0.0327	0.087	0.0411	0.0708
X-rays	2018	21-30	0.1419	0.0184	0.4876	0.0542	0.315	0.0964	0.204	0.1161	0.1724
X-rays	2018	31-40	0.1694	0.0233	0.5482	0.0682	0.3575	0.1169	0.2397	0.1397	0.2041
X-rays	2018	41-50	0.2121	0.0293	0.6054	0.0864	0.4251	0.1487	0.2923	0.1768	0.2516
X-rays	2018	51-60	0.2662	0.04	0.6699	0.1127	0.5008	0.1919	0.3591	0.2249	0.3119
X-rays	2018	61-70	0.2909	0.0435	0.6984	0.1255	0.5358	0.208	0.3908	0.2448	0.3422
X-rays	2018	71-80	0.1751	0.022	0.5432	0.0652	0.3894	0.1125	0.2597	0.1375	0.2183
X-rays	2018	80+	0.272	0.0238	0.8168	0.0562	0.6793	0.1198	0.5007	0.1741	0.3991

## Sheet: Bilateral vs. unilateral
Uni_bi	Median	lwr 99	upr 99	lwr 95	upr 95	lwr 75	upr 75	lwr 50	upr 50
unilateral	0.2699	0.2334	0.3063	0.2426	0.2991	0.2529	0.2871	0.2608	0.2798
bilateral	0.7294	0.6883	0.7696	0.6982	0.7573	0.713	0.7444	0.7191	0.7381

## Sheet: Regional
Year	Method	Country	Median	lwr 99	upr 99	lwr 95	upr 95	lwr 75	upr 75	lwr 50	upr 50
1875	Dissection	Africa	0.0963	0.0641	0.1393	0.0713	0.1279	0.0809	0.1137	0.087	0.1061
1875	Dissection	Asia	0.2851	0.2547	0.3172	0.2617	0.3095	0.2712	0.2992	0.2768	0.2934
1875	Dissection	Europe	0.1617	0.1469	0.1775	0.1503	0.1738	0.1549	0.1687	0.1577	0.1658
1875	Dissection	Middle East	0.1395	0.108	0.1777	0.1147	0.1681	0.1244	0.1558	0.1306	0.1489
1875	Dissection	North America	0.1159	0.097	0.1379	0.1011	0.1323	0.1071	0.1253	0.1107	0.1213
1875	Dissection	Oceania	0.2821	0.2025	0.3795	0.2195	0.3548	0.244	0.324	0.2592	0.3065
1875	Dissection	South America	0.2175	0.1644	0.2799	0.1762	0.2644	0.1925	0.2442	0.2025	0.2329
1875	Dissection	Worldwide	0.1771	0.0918	0.323	0.1126	0.2733	0.139	0.2235	0.1545	0.2019
1875	X-ray	Africa	0.0407	0.0211	0.074	0.0247	0.0646	0.0305	0.0537	0.0344	0.0479
1875	X-ray	Asia	0.1371	0.0845	0.2082	0.0947	0.1904	0.1109	0.1676	0.1213	0.1546
1875	X-ray	Europe	0.0714	0.0432	0.1115	0.0486	0.1011	0.0573	0.0882	0.0627	0.0809
1875	X-ray	Middle East	0.0606	0.0348	0.1009	0.0397	0.0904	0.0474	0.0771	0.0525	0.0698
1875	X-ray	North America	0.0496	0.0294	0.08	0.0332	0.0722	0.0393	0.0622	0.0433	0.0567
1875	X-ray	Oceania	0.1351	0.0731	0.2337	0.085	0.2082	0.1032	0.1749	0.1157	0.1576
1875	X-ray	South America	0.0995	0.0638	0.1476	0.0715	0.1349	0.0823	0.1195	0.0891	0.111
1875	X-ray	Worldwide	0.079	0.0336	0.1723	0.0426	0.1415	0.056	0.1102	0.065	0.0959
2018	Dissection	Africa	0.2237	0.1609	0.2951	0.175	0.2778	0.1946	0.2546	0.2065	0.2415
2018	Dissection	Asia	0.5186	0.4893	0.5486	0.4964	0.5412	0.5054	0.5317	0.5109	0.5262
2018	Dissection	Europe	0.3427	0.3083	0.379	0.3161	0.3701	0.3269	0.3588	0.3334	0.352
2018	Dissection	Middle East	0.3047	0.2579	0.3546	0.2688	0.3423	0.2832	0.3265	0.292	0.3175
2018	Dissection	North America	0.2617	0.2298	0.2965	0.2371	0.2877	0.2471	0.2765	0.2531	0.2703
2018	Dissection	Oceania	0.515	0.4175	0.6139	0.4397	0.591	0.4704	0.5601	0.4888	0.5413
2018	Dissection	South America	0.4289	0.3595	0.4986	0.3758	0.4825	0.3973	0.4604	0.4103	0.4473
2018	Dissection	Worldwide	0.368	0.2168	0.5625	0.2571	0.5039	0.307	0.436	0.3324	0.4046
2018	X-ray	Africa	0.1029	0.056	0.1753	0.0653	0.1549	0.079	0.1319	0.0883	0.1192
2018	X-ray	Asia	0.3007	0.2011	0.4143	0.2217	0.388	0.2527	0.3512	0.2717	0.3301
2018	X-ray	Europe	0.1721	0.1076	0.2568	0.1207	0.2352	0.1402	0.2082	0.1528	0.1927
2018	X-ray	Middle East	0.1485	0.0905	0.2281	0.1023	0.208	0.1198	0.1822	0.1312	0.1676
2018	X-ray	North America	0.1237	0.0753	0.189	0.0854	0.1726	0.0999	0.1514	0.1091	0.1396
2018	X-ray	Oceania	0.297	0.1788	0.445	0.2035	0.4098	0.239	0.3622	0.2625	0.3344
2018	X-ray	South America	0.2303	0.1605	0.3103	0.1758	0.2902	0.1972	0.2653	0.2105	0.2507
2018	X-ray	Worldwide	0.1886	0.0881	0.3591	0.1076	0.3045	0.1386	0.2492	0.1587	0.2224
